# Supplementary material for: Inflammation and Insulin Resistance in Diabetic Chronic Coronary Syndrome Patients
Source: Nutrients. 2023 Jun 19;15(12):2808. doi: 10.3390/nu15122808 (PMC10301506; doi:10.3390/nu15122808)
Supplement: Supplementary file 1 [file nutrients-15-02808-s001.zip]

Archive with 1 entries (1 files):
- nutrients-2402543-supplementary.pdf
